# Supplementary material for: Small Molecules from Medicinal Plant Iris tectorum as Histidine Kinase Inhibitor to Resensitize β-Lactam-Resistant Escherichia coli
Source: Molecules. 2025 Feb 3;30(3):663. doi: 10.3390/molecules30030663 (PMC11820157; doi:10.3390/molecules30030663)
Supplement: Supplementary file 1 [file molecules-30-00663-s001.zip]

Archive with 1 entries (1 files):
- molecules-3430006-supplementary.pdf
